# Supplementary material for: Evaluation and Aggregation of Active Module Identification Algorithms
Source: bioRxiv. 2025 Oct 7:2025.10.06.680790. Preprint. [Version 1] doi: 10.1101/2025.10.06.680790 (PMC12632527; doi:10.1101/2025.10.06.680790)
Supplement: Supplement 2 [file media-2.xlsx]

## Sheet: Table S1
Additional File 2: Table S1 - Complete listing of all modules identified by each algorithm across all datasets. For each module, we provide its parent dataset, the algorithm that identified it, its module ID (referenced in Table S1), and its constituent genes.
dataset	algo	module_id	genes
Aneuploidy1	PAPER	0	NCOA1, KAT6A, SETDB1, NR1H4, PRDM7, GSTO1, TASOR
Aneuploidy1	PAPER	1	GSTT2B, GSTT2, FBLN1, SVEP1, PDGFRA, PRELP, C3, PSG1, ZFYVE9, PSG7
Aneuploidy1	PAPER	2	PAXIP1, DUSP23, EXOSC8, PPP4R2, ESF1, RASSF1, MRPL9, FRG1, UIMC1, MRPL10
Aneuploidy1	PAPER	3	AHR, CD44, LRP8, EGF, PTK2B, ZFYVE28, IQSEC1, NES, AGRN, PITPNM2, LAMB3, SLC4A2, CHL1, EOMES, MAP2, RBFOX3, TLR2, SP100, ANK2, ANK3, NOTCH2, ELL2, EPCAM, SCARF1, NAV1, FLNC, ITPR1, MYBPC2, STIM1
Aneuploidy1	PAPER	4	IRAK3, TLK1, PINK1, STK32B, CSNK1A1L, DCLK3, SNCAIP
Aneuploidy1	PAPER	5	CASP8AP2, ZNF638, TPR, PHIP, RGPD2
Aneuploidy1	PAPER	6	MYO9B, FAM214B, ARHGAP4, TMEM259, DIP2A
Aneuploidy1	PAPER	7	FANCA, NCAPG2, ANLN, NSD2, KIF18A, KIF20A, CIT, MYH14, CIP2A, TRIOBP, DST, SPECC1, CKAP2L, ESPN, LPP, UNC45B
Aneuploidy1	DOMINO	0	CWH43, NCAM2, MAP2, SCHIP1, CHAT, SLC5A7, CHL1, DCX, RBFOX3, NES, TH
Aneuploidy1	DOMINO	1	MVB12B, RNF103-CHMP3, TUBA1A, TBC1D3, HDAC6, NACAD, CHMP4C, TSG101, ZFYVE28, TUBB, TUBA3C
Aneuploidy1	DOMINO	2	LRRC38, KCNU1, TRPM4, SCNN1B, ANK3, ANK1, NAV1, SCN8A, KCNK13, KCNH4, ANK2, KCNE2, KCNJ1, OSBP2, SPTB
Aneuploidy1	DOMINO	3	ARL14EP, SETDB1, PLEKHA4, KAT6A, KAT6B, NCOA1, SETD1A, PRDM7, SETMAR, WDR5B, RHOXF1, CRELD1
Aneuploidy1	DOMINO	4	ANLN, ARHGAP11A, CKAP2L, BIRC5, FANCA, KIF22, CIP2A, DDIAS, KIF18A, POLE2, NCAPG2, PSRC1, CENPO, CENPI, KIF20A, NSD2, UHRF1
Aneuploidy1	DOMINO	5	MALRD1, ZBTB7C, PHKG2, ATAD3C, CALML4, RASSF1, CHEK2, PHKB
Aneuploidy1	DOMINO	6	MYO9B, OPHN1, EML3, ARHGAP39, ROBO1, ARHGAP4, DOCK3, ELMO1, PREX2, RAC1
Aneuploidy1	DOMINO	7	AHDC1, ATXN1, KIAA1549L, DEPDC7, DAZAP2, SLAIN1, MEGF8, MOSMO, ATN1
Aneuploidy1	DOMINO	8	SPAG1, ZMYND10, RAB23, TTC21B, SPEF2, SPAG17, TEKT2, IFT46, CFAP46, DNAH10, CFAP221, DNAI3, CCDC40, IFT140
Aneuploidy1	DOMINO	9	TRIOBP, TPRN, MYH14, MYH3, CYBC1, DHRS7, MYO10, ACTG1, FLNC, IGFN1, CKM, ACTN2, ESPN, MYO1C, CLIC5, UNC45B, TMEM38A, NECTIN4, ENAH, FMNL2, ACTA1, MYBPC2, MYH6, MYBPH, MYL1
Aneuploidy1	HotNet2	0	SLC25A23, MICU2, ZDHHC20
Aneuploidy1	HotNet2	1	STOML1, RNF17, DDX4, TDRD10, NYNRIN
Aneuploidy1	HotNet2	2	PRDM11, PRDM12, PRDM5
Aneuploidy1	HotNet2	3	CNTN6, CHL1, CNTN5, CD177
Aneuploidy1	HotNet2	4	ARSD, SUMF2, ARSG
Aneuploidy1	HotNet2	5	TRAPPC14, ZAN, NAT16
Aneuploidy1	HotNet2	6	SLC4A9, SLC26A7, SLC4A2, SLC26A11
Aneuploidy1	HotNet2	7	IL17RE, IL17RC, IL25, IL17RA
Aneuploidy1	HotNet2	8	NPDC1, UNC119B, FUT2, FUT7, CYS1
Aneuploidy1	HotNet2	9	DHDH, AKR1C2, GALK2
Aneuploidy1	HotNet2	10	RASL11B, SHTN1, DCDC2B
Aneuploidy1	HotNet2	11	COL9A2, MATN3, FRZB, ECEL1
Aneuploidy1	HotNet2	12	KRTAP24-1, KRTAP26-1, KRTAP6-3, KRTAP7-1
Aneuploidy1	HotNet2	13	DSE, CSGALNACT1, CHSY3
Aneuploidy1	HotNet2	14	RNPEPL1, CAPN10, GPR35
Aneuploidy1	HotNet2	15	AQP8, AQP7, PLIN4
Aneuploidy1	HotNet2	16	C7orf31, CCDC27, C10orf120
Aneuploidy1	HotNet2	17	GPRIN2, PPIAL4G, NBPF12
Aneuploidy1	HotNet2	18	GPR84, SLC22A13, HCAR2, HCAR3, SLC5A8
Aneuploidy1	HotNet2	19	CLYBL, DALRD3, RTN4RL1, WDR81
Aneuploidy1	HotNet2	20	TLE6, PADI2, GIMAP8, OOEP, PADI6, PADI1
Aneuploidy1	HotNet2	21	RAB40AL, CUX2, RAB40C
Aneuploidy1	HotNet2	22	KIAA1217, PLXDC2, TMTC2
Aneuploidy1	HotNet2	23	PNPLA5, CLPS, PNLIPRP3, PNLIPRP2
Aneuploidy1	HotNet2	24	MMP25, NDRG4, MMP24, TUFT1, BMP3, AMBN, MMP17, FAM20C
Aneuploidy1	HotNet2	25	IQUB, ARMC3, GARIN3, MORN4, MORN5
Aneuploidy1	HotNet2	26	SLC17A2, SLC17A4, SLC34A2
Aneuploidy1	HotNet2	27	GRAMD1B, GARNL3, ABTB2, SLC35G2
Aneuploidy1	HotNet2	28	AXDND1, CXorf58, C19orf81
Aneuploidy1	HotNet2	29	CARD8, CARD6, CASP5
Aneuploidy1	HotNet2	30	TMEM19, SAAL1, ZNF536
Aneuploidy1	HotNet2	31	GALC, PLPP2, ACER1
Aneuploidy1	HotNet2	32	FOXN1, KLK14, SIGLEC9, KLK13
Aneuploidy1	HotNet2	33	CCDC18, ZMYM5, ARMC9, CCDC66, ACAD11, CCDC13
Aneuploidy1	HotNet2	34	NOBOX, CD164L2, YBX2
Aneuploidy1	HotNet2	35	KIF16B, TSPEAR, CEACAM16
Aneuploidy1	HotNet2	36	DDX43, SAGE1, CT45A1
Aneuploidy1	HotNet2	37	CMTM6, FRMD1, CMTM8, KBTBD11
Aneuploidy1	HotNet2	38	UPK2, UPK1B, UPK3B
Aneuploidy1	HotNet2	39	SH2D3C, SPECC1, FAM221A
Aneuploidy1	HotNet2	40	TMEM63B, LCA5L, XKR6
Aneuploidy1	HotNet2	41	ASB17, TGM7, TGM6, TGM4
Aneuploidy1	HotNet2	42	CLASRP, CLIP2, NKPD1
Aneuploidy1	HotNet2	43	IFT46, TTC21B, ANKRD55
Aneuploidy1	HotNet2	44	KIF13A, TMEM178A, DHX57
Aneuploidy1	HotNet2	45	RAB23, LRIT3, GPR179
Aneuploidy1	HotNet2	46	CDHR2, CUZD1, MYO7B, ANKS4B
Aneuploidy1	HotNet2	47	TTC39A, CCDC42, CCDC92
Aneuploidy1	HotNet2	48	DOCK3, SLC9A4, SLC9A9
Aneuploidy1	HotNet2	49	SEMA3B, SEMA6A, PLXNC1, SEMA6C, PKHD1
Aneuploidy1	HotNet2	50	TECTA, SMYD1, UNC45B, THNSL2, MYH15, ZP1, BTBD11, OTOA, C11orf16, OTOG
Aneuploidy1	HotNet2	51	USP17L1, USP17L10, USP17L8, USP17L17, USP17L18
Aneuploidy1	HotNet2	52	ROPN1B, SEMG2, SEMG1, ABCC12, AKAP4, FSIP1, TMEM190, FSIP2, FSCB
Aneuploidy1	HotNet2	53	KRT3, KRT25, KRT39
Aneuploidy1	HotNet2	54	ABHD11, ABHD8, ANKLE1
Aneuploidy1	HotNet2	55	ARHGAP20, BRWD3, CYLC1
Aneuploidy1	HotNet2	56	MORC1, MORC2, MEI1
Aneuploidy1	HotNet2	57	SASH1, GDAP1L1, SAMD10, TMEM151A, SOWAHD, SAMD5
Aneuploidy1	HotNet2	58	LRRC71, PEAR1, ETV3L
Aneuploidy1	HotNet2	59	METTL22, ATPSCKMT, METTL23
Aneuploidy1	HotNet2	60	EVC, IQCE, TRIM62, ZNF141, RUBCN, TTLL11, CARD9, EFCAB7
Aneuploidy1	HotNet2	61	FAM184B, PACRGL, LCORL
Aneuploidy1	HotNet2	62	TTI2, LONRF1, PRAG1
Aneuploidy1	HotNet2	63	BPIFB2, BPIFB1, BPIFB6
Aneuploidy1	HotNet2	64	PRLH, PRLHR, QRFPR, QRFP
Aneuploidy1	HotNet2	65	SCEL, KLK11, C1orf116
Aneuploidy1	HotNet2	66	RAPGEFL1, CELSR2, MYBPHL
Aneuploidy1	HotNet2	67	RSPO4, LGR6, HPGD
Aneuploidy1	HotNet2	68	SLC39A8, SLC39A3, SLC39A2
Aneuploidy1	HotNet2	69	CCDC9, CAMTA2, PPP1R35
Aneuploidy1	HotNet2	70	ART4, ART1, ART5
Aneuploidy1	HotNet2	71	RFX3, RFX2, RFX4
Aneuploidy1	HotNet2	72	CRHR2, CRHBP, S100Z
Aneuploidy1	HotNet2	73	GLB1L2, NUDT8, FAM174B, ECT2L, TMEM249, FBXL6
Aneuploidy1	HotNet2	74	TDRD3, SUSD1, NIPSNAP3B
Aneuploidy1	HotNet2	75	ZNF337, IQCA1, TCTE1, FBXL13, CYB5D1, ARMC10
Aneuploidy1	HotNet2	76	EXD2, NUBPL, ZFYVE28, EXD1
Aneuploidy1	HotNet2	77	TOX3, BTBD9, SKOR1
Aneuploidy1	HotNet2	78	CCDC102B, CCDC178, RTTN
Aneuploidy1	HotNet2	79	CHAT, CHKB, CHRNA10, CPT1B
Aneuploidy1	HotNet2	80	GLRA1, SLC6A5, GLRA4
Aneuploidy1	HotNet2	81	ANKRD27, LYZL4, CAPN14
Aneuploidy1	HotNet2	82	HAGH, HAGHL, CCDC78, CES3, CES2, CES5A
Aneuploidy1	HotNet2	83	SLC13A2, SLC6A7, SLC13A5, SLC6A20, SLC36A2
Aneuploidy1	HotNet2	84	PSG3, PSG7, PSG1, PSG4
Aneuploidy1	HotNet2	85	SP8, EMX2, SP9, MMP28
Aneuploidy1	HotNet2	86	WWC3, ZCWPW1, SLC8A3, GPR143, CD101, SLC24A4, SHROOM2, IGSF1, FRMD7, MC1R, SLC45A2
Aneuploidy1	HotNet2	87	ADAT1, PKDREJ, TPRX1, ARGFX, DUXA
Aneuploidy1	HotNet2	88	FLG2, TCHHL1, S100A3
Aneuploidy1	HotNet2	89	SLC22A3, PDZD3, SLC22A5
Aneuploidy1	HotNet2	90	TMCC3, FRMD4B, TMTC4, DPY19L3
Aneuploidy1	HotNet2	91	NEBL, MYPN, XIRP2, ANKRD23
Aneuploidy1	HotNet2	92	NEURL2, SPATA25, SPATA3
Aneuploidy1	HotNet2	93	SEZ6L, MYO18B, ASB10
Aneuploidy1	HotNet2	94	SOX30, THG1L, TSGA10
Aneuploidy1	HotNet2	95	FAM83C, PUSL1, PLEKHN1, SAMD11
Aneuploidy1	HotNet2	96	GRAMD1A, PITPNM2, BTN2A1, ESYT2, ESYT1, FAHD2B, TEX9, ESYT3, CCDC112, FAM178B, CCDC60, SYT15, FAM189B
Aneuploidy1	HotNet2	97	AVIL, SCARF2, SCARF1
Aneuploidy1	HotNet2	98	SEMA5B, ADAMTS8, THSD7B
Aneuploidy1	HotNet2	99	ZNF516, ADNP2, RBFA, ZNF407
Aneuploidy1	HotNet2	100	DHRS12, GTSF1L, NUDT14, NUDT17, TMEM225
Aneuploidy1	HotNet2	101	SDCBP2, MFSD12, BEND7
Aneuploidy1	HotNet2	102	IMPG1, ANKS6, ANKS3
Aneuploidy1	HotNet2	103	NMU, NMUR2, NMUR1
Aneuploidy1	HotNet2	104	TMEM38A, DHRS7, TMEM120A
Aneuploidy1	HotNet2	105	MANBA, SIAE, TMEM242
Aneuploidy1	HotNet2	106	ZNF382, ZNF571, ZNF567, ZNF585A
Aneuploidy1	HotNet2	107	MCF2L2, LRP11, PPP1R14D, NAALADL2, PPP1R14C
Aneuploidy1	HotNet2	108	FLYWCH1, AHRR, F2RL3, ANKRD9
Aneuploidy1	HotNet2	109	CAPN9, ZNF185, TMEM63C
Aneuploidy1	HotNet2	110	SRBD1, GALNS, ZNF276, ZBTB48, LLCFC1
Aneuploidy1	HotNet2	111	PCDHA6, PCDHA7, PCDHA3
Aneuploidy1	HotNet2	112	ANKS1A, DAB2IP, RASA2
Aneuploidy1	HotNet2	113	DISP2, SCUBE1, SCUBE2
Aneuploidy1	HotNet2	114	AGFG2, ACTR3C, LRRC61, GPR12, KRBA1, GPR146, GPR139, ZBED10P, LINC01565
Aneuploidy1	HotNet2	115	PCARE, EYS, CERKL
Aneuploidy1	HotNet2	116	NAA40, NAA60, ZNF597
Aneuploidy1	HotNet2	117	RPUSD1, PUS3, TRMT10A, RPUSD2
Aneuploidy1	HotNet2	118	FOLH1B, NAALADL1, NAALAD2
Aneuploidy1	HotNet2	119	SIGIRR, OR2W3, PALM3
Aneuploidy1	HotNet2	120	METTL25, SPEF2, CFAP54
Aneuploidy1	HotNet2	121	TMEM161A, CASKIN2, TMEM94
Aneuploidy1	HotNet2	122	USH2A, CDH23, OTOF, PDZD7
Aneuploidy1	HotNet2	123	TRIOBP, HECTD3, RP9, FSCN2, ESPN, ZNF780B
Aneuploidy1	FDRnet	0	MYO3A, TLK1, PINK1, STK32B, DCLK3, CIT, IRAK3, CDH20, STK32C, NEK11, WNK2, PTPRB, CSNK1A1L, RIOK3
Aneuploidy1	FDRnet	1	CKAP4, IFT46, TTC21B, CC2D2A, TMEM67, NPHP4, RAB23
Aneuploidy1	FDRnet	2	SRRM1, RPL14, TAF1A
Aneuploidy1	FDRnet	3	TPR, FIP1L1, RGPD2, ZC3H4, ANKRD17
Aneuploidy1	FDRnet	4	SACS, SMCHD1, TAF1A
Aneuploidy1	FDRnet	5	KAT6A, PHF8, NCOA1, SETD1A, SETDB1, NR1H4, FAM120C, KDM5A, AHR
Aneuploidy1	FDRnet	6	SCAMP2, MYO9B, TMEM259, ZDHHC5, FAM214B
Aneuploidy2	PAPER	0	ABCA5, APOL3, TSR1, BMI1, VPS13A, GFPT2, UTP3, LAMB4, CDK3, EPB41, USP34, ETS1, LRPAP1, LPP, SPTA1, LAMB2, OGA, GPN1, USP36, ATP5F1B, WDR35, MRTFB, PPP4R3B, MSH2, HLA-C, ABCD3, CTU2, CDKL1, TRIM24, ERCC4, HERC2, OGDHL, MRTFA, XRCC2, EMP1, RAD9B, POLK, RPL14, NPHP4, ATAD5, LAMA3, IFTAP, DDX51, CEP97, MRPS14, CMPK1, RPF1, DMTN, FLNA, ZEB2, USP5, DBT, KLF9, TRUB1, GIT2, PCM1, PCNT, MSH3, KIR3DL3, MA…
Aneuploidy2	PAPER	1	ZNF274, CNTN4, VPS37A, NFKB2, MAPK8IP2, IL12RB2, HMGA1, INSR, BDNF, GLG1, ACLY, PTPRM, NEDD9, IFNA21, NTRK3, FPR2, PNPO, TNFRSF21, IGHMBP2, PTPRB, APP, PLA1A, MICAL1, TRAF5, TAB2
Aneuploidy2	PAPER	2	PDPR, GLDC, SARDH, WDR91, PRRC2B, RERE
Aneuploidy2	DOMINO	0	NLRP4, RPS27A, RNF169, UBB, HIVEP3, LGR6, UBA52, UBC, NSFL1C
Aneuploidy2	DOMINO	1	EMP1, RBMS1, SCRN1, SOD2, KLF9, MCL1, NEDD9, PTGER4, NFKB2, CD44
Aneuploidy2	DOMINO	2	CCDC24, DISC1, CCDC141, RSPH1, HYDIN, KATNB1, FIGN, WDR35, WDR19, CCDC136, IFTAP, RAB23, KIF3A, DAOA, CEP57L1, ARMC2, CFAP43, IFT20, DYNC1H1, TTC21A
Aneuploidy2	DOMINO	3	B3GLCT, THSD7A, ADAMTS5, ADAMTSL1, THSD1
Aneuploidy2	DOMINO	4	UIMC1, WDR48, ERCC4, SLX1A, POLK, POLM, RAD9B, XRCC2, MSH3, MUTYH, ATAD5, MSH2, KLF16, POLI, POLH, POLB
Aneuploidy2	DOMINO	5	TTYH2, CCDC137, ABCA5, ANO1
Aneuploidy2	DOMINO	6	PNLDC1, TDRKH, EDRF1, ZNF414, AVIL, SCARF1, EXD3, ZBED4, HSP90AB1, FKBPL, PTGES3L-AARSD1, HSP90AA1
Aneuploidy2	DOMINO	7	ADPRH, PPP1R36, ZNF182, TRMT9B, DPH7, DNAJC24, CTU2, CTU1, MCM5, RCC2, H2BC19P, TRMT112, PUS7, RPUSD1, DPH3, METTL1
Aneuploidy2	DOMINO	8	KIF24, CEP97, CRB1, CEP290, NIN, PIBF1, LRRCC1, PLEKHM3, NPHP4, SPATA7, MIPOL1, KIAA1328, CEP120, CEP295, PCNT, CEP68, TUBD1, TUBGCP2, SUOX, PCM1, CEP72, RPGRIP1L, KIAA0753, MAP7
Aneuploidy2	HotNet2	0	UBE3B, ZNF18, NCKAP5L
Aneuploidy2	HotNet2	1	AKNA, CD207, CD1A
Aneuploidy2	HotNet2	2	ABHD11, ANKLE1, ABHD18
Aneuploidy2	HotNet2	3	CHRNA3, CHRNB4, CHRNB3, CHRNA6, CHRNA9
Aneuploidy2	HotNet2	4	TTC28, XRRA1, DNHD1
Aneuploidy2	HotNet2	5	BCO1, SDR16C5, ISX, ASPDH
Aneuploidy2	HotNet2	6	IL17RB, IL17C, IL17RE
Aneuploidy2	HotNet2	7	ROPN1, TTC23, IQCE, AKAP3, AKAP4, EVC2, PGPEP1L, AKAP14, EFCAB7
Aneuploidy2	HotNet2	8	SLC66A1, CTNS, SHPK
Aneuploidy2	HotNet2	9	GRAMD1A, ZC3H10, ESYT1, SYT14, JPH2, ESYT3, GRAMD2A, SYT15
Aneuploidy2	HotNet2	10	ADGRD1, ADGRG6, SBF2, NAALADL1, SH3TC2, ALS2CL, EXOC3L4, NAALAD2
Aneuploidy2	HotNet2	11	MS4A7, KIAA0232, SLC35F6, FKBPL, RNF103, EGFL8
Aneuploidy2	HotNet2	12	GAS2L1, LIPI, GAS2L2, DNAH10
Aneuploidy2	HotNet2	13	CCN5, CHRDL1, ZNF423, EBF3, ITIH5, SVEP1, FOXC2
Aneuploidy2	HotNet2	14	NPHP4, LZTFL1, TTC8, KLHL17, SDCCAG8
Aneuploidy2	HotNet2	15	IFFO1, ARAP2, ACAP1
Aneuploidy2	HotNet2	16	EPB41L4B, EPB41L4A, TAAR1
Aneuploidy2	HotNet2	17	SLC9A2, SLC9A4, SLC9A9
Aneuploidy2	HotNet2	18	DPH1, DPH7, B3GALT4
Aneuploidy2	HotNet2	19	SLC12A3, CLDN16, KLK14, SPINK5, CLDN10, CAPN9, CAPN11, GPR84, CAPN10, GPR161, FLG, MFHAS1, CAPN5, BSND, CLDN19, EVPL, CLCN5, GPR35, FFAR3, CXCL17, CAPN8, CAPN14, CDSN, CLDN23, CAPNS2, CAPN15
Aneuploidy2	HotNet2	20	POMT1, POMGNT2, LARGE2
Aneuploidy2	HotNet2	21	CEP120, ACTBL2, CEP97
Aneuploidy2	HotNet2	22	METTL24, METTL25, FGD6
Aneuploidy2	HotNet2	23	ZNF382, ZNF571, ZNF567
Aneuploidy2	HotNet2	24	PIWIL4, TDRKH, PIWIL3
Aneuploidy2	HotNet2	25	CP, HEPH, FTMT
Aneuploidy2	HotNet2	26	SLC13A2, XYLT2, CYP24A1, SLC45A4, CA12, FAT2, SLC4A9, SLC4A3, ADAM23, SLC36A1, SLC13A5, SLC26A1, GABRA6, SLC26A7, LGI2, LGI4, SLC45A3, ZFYVE28, EXTL2, PM20D1, RNF149, SLC6A20, PRSS12, CA4, CA5B, SLC6A19, SLC36A2, SLC15A5, EPS8L3, SLC26A6
Aneuploidy2	HotNet2	27	GDAP1L1, TMEM151A, SOWAHD
Aneuploidy2	HotNet2	28	LMCD1, DLX2, IRX2
Aneuploidy2	HotNet2	29	SEMA5B, SEMA5A, RXFP2, ADAMTS8, THSD1, ADAMTS16, ADAMTS19, ADAMTS5, RXFP1, RXFP4, THBS2, POFUT2, B3GLCT, THSD4, RXFP3
Aneuploidy2	HotNet2	30	ITIH1, FETUB, AMBP, HGFAC, ADRA1A, LBX1, ITIH2, ITIH3, ADRA1D, SERPINA10
Aneuploidy2	HotNet2	31	SLC37A2, SPATA9, C16orf95
Aneuploidy2	HotNet2	32	DGCR2, ESS2, TTC14
Aneuploidy2	HotNet2	33	MTRES1, PWWP2A, BEND3
Aneuploidy2	HotNet2	34	ENOSF1, NPL, TBC1D24, NANP
Aneuploidy2	HotNet2	35	TYR, GPR143, TYRP1, CD101, IGSF1, FRMD7, SLC45A2
Aneuploidy2	HotNet2	36	CARMIL1, ABCC3, SLC2A9, ABCG2, LRFN3, SLC2A8, SLCO2B1, SLCO1C1, SLC47A1, SLC22A3, GLYAT, TTC12, HTR3B, PDZD3, PHLDB3, HTR3C, GNB1L, ZACN, SLC2A7, GUCA2A, SLC22A5, SLC22A6, PRODH2, SLC2A6
Aneuploidy2	HotNet2	37	P2RX6, P2RX1, P2RX3, P2RY14, P2RY13, P2RY4, P2RX2
Aneuploidy2	HotNet2	38	REPS1, REPS2, SYAP1
Aneuploidy2	HotNet2	39	FTO, IQSEC1, YTHDF1, SESTD1
Aneuploidy2	HotNet2	40	FRMD4B, TMEM63C, CPNE4
Aneuploidy2	HotNet2	41	N4BP2, ISLR2, NTNG2
Aneuploidy2	HotNet2	42	PSG9, PSG11, PSG4
Aneuploidy2	HotNet2	43	LRRC23, TTC29, SOGA1, GPR155, HECTD4, CCDC63, CFAP45
Aneuploidy2	HotNet2	44	C14orf93, KANK4, NBEAL1, ZBTB44, SERTAD4
Aneuploidy2	HotNet2	45	CCNJL, CCDC174, TATDN2, CCNI2
Aneuploidy2	HotNet2	46	EDRF1, MAB21L1, MYH6
Aneuploidy2	HotNet2	47	CFAP157, TMEM134, LCN15, LCN12, LCN8
Aneuploidy2	HotNet2	48	RAB40AL, ZFYVE27, FYCO1, RAB40A
Aneuploidy2	HotNet2	49	TENM1, ADGRL2, TENM4
Aneuploidy2	HotNet2	50	LAMB4, NAT9, UNC93A, SV2C, CARD14, SVOPL, MFSD5, SV2B
Aneuploidy2	HotNet2	51	SLC17A2, SLC20A1, SLC17A4, SLC34A2, MYORG, SLC20A2
Aneuploidy2	HotNet2	52	SMPD2, CERS3, ALOXE3, PNPLA1, LIPN
Aneuploidy2	HotNet2	53	PDPR, NAGPA, SHD, WDR91, SARDH, RERE, ACOT11, UGT3A2, GLDC, PRRC2B
Aneuploidy2	HotNet2	54	HDHD5, RASAL3, EFCC1, PET100
Aneuploidy2	HotNet2	55	ZNF239, LRBA, RBP3
Aneuploidy2	HotNet2	56	PRPH, KRT75, KRT76
Aneuploidy2	HotNet2	57	ABCB5, ABCB4, PIGQ, OSBPL5, TSPAN32, PIGZ, ABCG5, NPC1, ARV1, PIGG, TSSC4, PIGY
Aneuploidy2	HotNet2	58	TTC26, WDR35, IFT43, TTC36
Aneuploidy2	HotNet2	59	MON2, MYO9A, DOP1A, ZNF446, MYO18B, ZSCAN29, ZSCAN32, DOP1B, CLHC1, ZBTB39, IHO1, ARL10, R3HDM2, ZSCAN30, ZNF165, ZKSCAN8, ZBED9, IQSEC3, ZNF197
Aneuploidy2	HotNet2	60	TRPS1, ANXA13, CSMD3
Aneuploidy2	HotNet2	61	ENAM, DSPP, AMBN, FAM20C
Aneuploidy2	HotNet2	62	MGAT3, MGAT5, MGAT4C
Aneuploidy2	HotNet2	63	NALCN, UNC80, UNC79
Aneuploidy2	HotNet2	64	FAM83C, RBM33, PLEKHN1, SAMD11
Aneuploidy2	HotNet2	65	TTC7A, FRYL, KIAA0930, PELI2, ZNF536
Aneuploidy2	HotNet2	66	APOL3, GIMAP6, GIMAP8, GIMAP5
Aneuploidy2	HotNet2	67	CPXM1, DYDC2, CPAMD8, SH2D4B, INSYN2A
Aneuploidy2	HotNet2	68	LRRC74A, AREL1, FAM161B
Aneuploidy2	HotNet2	69	RIPOR3, SLC46A2, ZFP37
Aneuploidy2	HotNet2	70	CNGB1, SLC25A12, GUCA1C, TMPRSS7, SLC25A18, C3orf52
Aneuploidy2	HotNet2	71	ZFHX4, PRR12, PRR16
Aneuploidy2	HotNet2	72	IP6K3, RAB3IL1, IP6K1, TMEM102
Aneuploidy2	HotNet2	73	RLF, RIT1, RGL3
Aneuploidy2	HotNet2	74	CRB3, CRB1, RD3, MFRP
Aneuploidy2	HotNet2	75	ABCA7, SIRPG, TREM2, CD300LB, TMEM119
Aneuploidy2	HotNet2	76	VPS13D, CFAP20, KIAA2013, ZNF133, EMC1, ZNF337, IQCA1, CCDC146, TCTE1, DRC7, FBXL13, WDR27, DYNLT2, PDXDC1
Aneuploidy2	HotNet2	77	RSPH1, GPRIN2, NBPF1, HYDIN
Aneuploidy2	HotNet2	78	CHRDL2, FSTL5, LVRN
Aneuploidy2	HotNet2	79	MUC5B, GALNT8, GALNT2, MUC4, MUC20, GALNT9
Aneuploidy2	HotNet2	80	MTMR9, FUT5, EMILIN2, KHK, EMILIN1, SETBP1, FCSK, LRRIQ3, FUT2, FUT7, FPGT, FPGT-TNNI3K, ABO
Aneuploidy2	HotNet2	81	CCDC85A, CCDC51, CCDC57, ARHGAP23
Aneuploidy2	HotNet2	82	CFAP61, PODXL2, SLC8A2, ZBTB1, SLC24A2, CFAP251, CCDC42, C1QTNF7, CFAP100, CFAP91, SLC24A3, THEGL
Aneuploidy2	HotNet2	83	BPIFB1, BPIFA3, BPIFB6, BPIFB4
Aneuploidy2	HotNet2	84	ADCK1, COQ6, COQ8B
Aneuploidy2	HotNet2	85	FMO3, FMO4, FMO2, FMO5
Aneuploidy2	HotNet2	86	RSPO4, LGR6, RSPO2, HPGD
Aneuploidy2	HotNet2	87	ATE1, TMEM82, SLC25A34, SRARP, FAM131C, NTAN1, MARF1, BMERB1
Aneuploidy2	HotNet2	88	FERMT1, TMX4, LRRN4, FBLIM1
Aneuploidy2	HotNet2	89	LRP3, VWA5B2, LRPAP1, RALGAPA1
Aneuploidy2	HotNet2	90	USH2A, WHRN, CHRNE, CNTN6, LRP4, LNX2, CNTN4, CNTN5, CNTNAP4, DMTN, EPB41, CADM3, SPTA1, ADGRV1, DOK7, USH1G, CD177
Aneuploidy2	HotNet2	91	SLC4A11, COLGALT1, LOXHD1, COL8A2, COL4A5
Aneuploidy2	HotNet2	92	LRRC40, SPAG6, SPEF2, TEKT1
Aneuploidy2	HotNet2	93	PMM2, GMPPA, RFT1
Aneuploidy2	HotNet2	94	MFSD13A, MFSD12, TBC1D16, MFSD6L
Aneuploidy2	HotNet2	95	SLC39A3, SLC30A8, SLC39A11
Aneuploidy2	HotNet2	96	TRIOBP, HECTD3, ZNF780B
Aneuploidy2	HotNet2	97	ACSM3, ACSM1, ACSM2A, ACSL5
Aneuploidy2	HotNet2	98	FREM2, VWA2, NPNT
Aneuploidy2	HotNet2	99	TREH, PGGHG, SYNDIG1L
Aneuploidy2	HotNet2	100	MAPK8IP2, CALCRL, PCDH17, ADM2, ZNF784
Aneuploidy2	HotNet2	101	AOC1, MCAT, AGMAT, AOC2, AZIN2, INMT
Aneuploidy2	HotNet2	102	MIGA2, HPS6, MIGA1, BLOC1S4, HPS5
Aneuploidy2	HotNet2	103	PNPLA5, LIPC, LIPF
Aneuploidy2	HotNet2	104	DUOX1, DUOXA1, DUOXA2
Aneuploidy2	HotNet2	105	SEMA6A, PLXNC1, SEMA3D, PKHD1
Aneuploidy2	HotNet2	106	PTCH2, FAM13A, BOC, HHIP
Aneuploidy2	HotNet2	107	MAN2B2, MANBA, MAN2C1, ENGASE
Aneuploidy2	FDRnet	0	APP, MAPK8IP2, FPR2
Aneuploidy2	FDRnet	1	ABCG2, EMP1, CD44, NID1, ETS1
TNFa	PAPER	0	NFKB1, RELA, MAP3K8, NFKB2, KDM2A, NFKBIE, TNFaIP3, IKBKB, NFKBIA, RELB, ETS2, TWIST1, SHARPIN, RBCK1, ETS1, REL, MEN1, HIF1AN
TNFa	PAPER	1	RUVBL2, MYC, MBD3, PIN1
TNFa	PAPER	2	SMAD7, YAP1, HIF1A, JUN, ATF3, KLF4, BHLHE41, FOSL1, XPA, TP53BP2, TEAD1
TNFa	PAPER	3	STUB1, AKT1, POLD3, PCNA, DNMT1, CDKN1B, CUL1, FBXW5, CCNA2, BCL2, BECN1
TNFa	DOMINO	0	VEGFA, PGF, NRP2, THBS1, FLT1
TNFa	DOMINO	1	PDE4D, ARRB2, PTGER4, SRC
TNFa	DOMINO	2	PCNA, POLD3, CDKN1B, CDK2
TNFa	DOMINO	3	FOSL1, JUN, TCL1A, JUNB, MAPK10, FOS, MTA1, TEAD1, MECOM, ATF3, ATF4, JUND, BATF2, MAPK9, FOSL2
TNFa	DOMINO	4	IL6, OSM, LIFR, LIF, IL6R
TNFa	DOMINO	5	IL1B, HMGB1, TRAF6, TIFA, IL1RAP
TNFa	DOMINO	6	KDM2A, RELA, HSPA4, NFKB1, RELB, GRK5, NFKBIA, NFKBIB, GRK2, ETS2, NFKB2, G3BP2, TWIST1, ETS1, REL, MAP3K8, NFKBIE, TNIP2
TNFa	HotNet2	0	EPHA4, EPHA2, AXIN2, EFNA1
TNFa	HotNet2	1	SELE, CD44, SDC4, TP53BP2
TNFa	HotNet2	2	BIRC3, NFKB2, NFKBIA, RIPK2, RELB, MAP3K8, NFKB1, TNFaIP3, TWIST1, ETS1, NFKBIE, ETS2, REL, KDM2A
TNFa	HotNet2	3	PIN1, MYC, BRCA2, ATF3, JUNB, FOSL1, JUN, RUVBL2
TNFa	HotNet2	4	NBN, PIK3R1, IRS1
TNFa	HotNet2	5	IFIH1, TICAM1, STING1
TNFa	HotNet2	6	IL1B, IRAK2, TIFA
TNFa	HotNet2	7	VEGFA, NRP2, PGF, THBS1
TNFa	HotNet2	8	TYK2, IL6, IFNAR2, IL6R
TNFa	FDRnet	0	NFKB2, ETS2, ETS1, NFKB1, NFKBIE, TWIST1, MAP3K8, TNIP2, REL, RELB
Fly Transcriptome	PAPER	0	Tip60, pont, dom, CG10395, CG11970, spag, Uxt, Snr1, d4, CG31917, Brd7-9, Bicra, mor, polybromo, Bap170, brm, BRWD3, uri
Fly Transcriptome	PAPER	1	Ctf4, PCNA, Orc4, Mcm5, Mcm6, Claspin, Mcm7, Prim1, CG13690, CG3430, timeout, cyc, elg1, Lrr47, mus101, Ts, CG11164
Fly Transcriptome	PAPER	2	holn1, Prp8, obe, Prp18, SmD3, Sf3b2, Prp5, CG4119, B52, U4-U6-60K, Sf3b6, LSm3, Rnp4F, icln, CG10466, CG14641, ath, Srrm234, CG17168, mdlc, CG17266, CG9213, Usp39, srl, csul
Fly Transcriptome	PAPER	3	CG3071, asf1, CG33172, Set
Fly Transcriptome	PAPER	4	Cnot4, Gcn5, Not11, Not3, Ubc4
Fly Transcriptome	PAPER	5	Mtr4, Rrp47, Dis3l2, Ars2, Phax, Not11, Not3, Ubc4
Fly Transcriptome	PAPER	6	CG11417, CG9004, CG5728, l(3)07882, CG7246, CG4806, CG2972, CG7839, Aatf, l(2)k09022, Bka, CG11837, CG9246, Mat89Ba, CG1542, CG8545, Mys45A, CG14805, CG32075, CG6712, Nnp-1, CG12288, ppan, CG33228, CG4281, CG11180, CG1785, Dbp21E2, CG8414, CG3709, RIOK1, CG31957
Fly Transcriptome	PAPER	7	mus81, mus201, Tdrd3, mus312, tos, Brca2, DNAlig4, lok
Fly Transcriptome	PAPER	8	Rbf, Dp, mip120, E2f2, Rbf2, l(3)mbt, lin-52, dap, CycE
Fly Transcriptome	PAPER	9	Smn, Edc3, Gem3, Glos
Fly Transcriptome	PAPER	10	dUTPase, Ogg1, Rrp1, CG5757
Fly Transcriptome	PAPER	11	Fcp1, spt4, Nelf-A, Spt6, CG15514, Set2, EloA, hyx, Cdk12
Fly Transcriptome	PAPER	12	enok, not, D12, wda, Ada2b
Fly Transcriptome	PAPER	13	Cdk1, twe, stg, polo, Myt1, chif, mu2, SMC3, SMC1, wapl, SA, pds5, D1, Mps1, Spc105R, rod, mad2, pch2, Bub3, Klp3A, feo, Klp67A, pav, Incenp, pbl, borr, mei-S332, aurA, tum, CG8173, barr
Fly Transcriptome	PAPER	14	mu2, SMC3, wapl, SA, pds5, D1, barr
Fly Transcriptome	PAPER	15	Rbf, Dp, mip120, E2f2, Rbf2, l(3)mbt, lin-52
Fly Transcriptome	PAPER	16	Polr2I, Tbp, Ada3, TfIIFbeta, Tfb1, NC2alpha, Taf8, Taf1
Fly Transcriptome	PAPER	17	Klp3A, Klp67A, pbl, RtGEF, tum, Pak3
Fly Transcriptome	PAPER	18	MED1, eIF5B, Polr3A, Polr1E, MED22, MED8, MED15, skd, MED6, MED28, MED24, CG3995, waw, eIF4G1, Polr1F
Fly Transcriptome	DOMINO	0	trr, Ptip, Set2, Bre1, NSD, Plod, Alh, gpp, Smyd5, Smyd4-2, Hr96, usp, Utx, Dpy-30L1, Cfp1, G9a, Rbbp5, CG10947, Hmt4-20, Smyd3, EcR
Fly Transcriptome	DOMINO	1	CG12499, CG5728, l(2)k09022, CG1671, Bka, l(2)34Fd, CG7246, CG16953, PNPase, Suv3, Aatf, CG3071, CG9004, wcd, Mat89Ba, l(3)72Dn, Dis3l2, Mtr4, CG4281, CG11180, Tailor, CG11837, CG12325, Nopp140, nop5, CG11454, CG11417, l(3)07882, CG4622, Rrp47, CG11920, CG12128, Rrp6, dbe, CG2260
Fly Transcriptome	DOMINO	2	Charon, Chd3, Pcl, E(z), CG8677, E(bx), aly, lin-52, Acf, Nf-YC, Nf-YB, Sfmbt, Jarid2, Caf1-55, Bin1, CG14220, Nurf-38, E2f2, mip120, CDK2AP1, MBD-like, Rbf, Dp, Iswi, tou, phol, mip130, CG3815, CG13367, esc, calypso, CG44774, CG8289, CG34334, l(3)mbt, Scm, Su(z)2, Sce, Myb, Lint-1, CoRest, CtBP, Chrac-16, mip40, His3.3B, Pc, Rbf2, RYBP, Su(z)12, His3.3A, Nf-YA, Brms1, HDAC1, Sap130
Fly Transcriptome	DOMINO	3	Cdk1, CycB3, Sse, Bub3, Map205, polo, Spc25, Nnf1a, Kmn2, Nuf2, pbl, RacGAP84C, cort, APC10, sub, tum, Cenp-C, Spc105R, Cks30A, CycE, stg, scra, Incenp, Mad1, feo, aurB, Ndc80, asp, Mps1, bora, aurA, Zwilch, rod, pav, CG32318, pch2, mad2, Klp61F, Klp67A, Cks85A, Bub1, Gadd45, CycB, Myt1, BubR1, nesd, Klp3A, sofe, borr, mei-S332, twe, mars, Cdk2, CycD, dap, Kmn1, cdc14, Wee1, CycA, neb, sti, CG817…
Fly Transcriptome	DOMINO	4	Ing5, enok, CG6700, PCID2, Atac3, Ets97D, Taf1, mia, Taf8, Taf10b, NC2alpha, Hel89B, wda, Hcf, Gcn5, not, Ada3, cin, mal, D12, Ada2b, Tbp, Br140, Mocs2B, e(y)2
Fly Transcriptome	DOMINO	5	Btk, Dok, CG13398, drk, RalGPS, fs(1)M3, trk, Shark, tsl, fs(1)N, tor, Vav, dos
Fly Transcriptome	DOMINO	6	PCNA, dup, mus201, Ercc1, Claspin, Psf3, PolE4, PolE1, CG30105, CG11164, mms4, mus312, mus81, Top3beta, MCPH1, Brca2, CG13690, CG6171, Irbp, Mcm5, RfC38, Rad17, elg1, rad50, tefu, Mcm6, Orc1, Gen, mus101, RecQ4, Ogg1, CG9272, CG3430, rec, geminin, chif, Orc2, Usp1, FANCI, Prim1, Orc6, PolQ, DNAlig4, Rrp1, Snm1, mu2, spn-A, CG3448, slx1, Orc4, CG12728, Dna2, Pif1, lok, CG5790, Ctf4, CG7607, tos, F…
Fly Transcriptome	DOMINO	7	mod(mdg4), su(Hw), D1, SMC1, Dref, Mlf, CG10841, SMC3, SA-2, vtd, pds5, BEAF-32, Cp190, wapl, CG14647, Top2, Nipped-B, barr, dwg, y, Mau2, ZIPIC, Ibf1, Topors, Chro, Ibf2, SA, CTCF, Map60, eco, Nse4, SMC5, Cap-D2
Fly Transcriptome	DOMINO	8	brm, Act5C, Tip60, Ing3, Snr1, Bap111, d4, e(y)3, Bicra, Act42A, Bap170, CG11970, dom, Bap60, mor, Non2, polybromo, Tti1, pont, CG10555, BCL7-like, BRWD3, Brd7-9, CG13203, CG31917, osa, His2Av, Set, Arp5, CG10395
Fly Transcriptome	DOMINO	9	Nup35, Nup160, msk, Kap-alpha3, mbo, Nup54, Fs(2)Ket, Nup153, Ntf-2, Nup62, Nxt1, Nup358, Nup188, Nup154, Nup205, Nup75, Nup58, Gle1, Kap-alpha1, emb, Phax
Fly Transcriptome	DOMINO	10	Nnp-1, CG7006, CG8414, CG32075, Chd64, Fkbp39, CG9246, ppan, CG8545, CG5033, CG2972, CG2691, CG1785, CG4806, CG7839, pit, CG6073, CG12288, CG6937, CG6712, Ns1, CG1542, CG14805, Mys45A, CG33228, CG8939, CG10576, Non3
Fly Transcriptome	DOMINO	11	LSm3, SmD3, obe, CG12320, Rnp4F, CG6610, ath, Bx42, srl, CG6015, Usp39, CG4849, CG4119, CG7564, CG5664, Sf3b1, PNUTS, Sf3a2, CG7741, Cdc5, Sf3b2, CG44249, mdlc, CG17168, CG4896, CG7810, Sf3b6, stas, CG11839, icln, CG17266, SmF, Spf45, CG31550, CG14641, Prp8, holn1, CG6686, CG6674, Prp18, CG9213, CG2685, Tango4, CG11777, Cypl, U4-U6-60K, U2A, Prp38, CG1622, ecd, CG10466, Srrm234, Spf30, CG3436, CG…
Fly Transcriptome	HotNet2	0	Shark, mbc, Dok, slpr, Ced-12
Fly Transcriptome	HotNet2	1	ifc, lace, Paf-AHalpha, nes, nSMase, iPLA2-VIA, CG6962, schlank, wun2, CG33116
Fly Transcriptome	HotNet2	2	vers, dgrn, Odj, CG7824
Fly Transcriptome	HotNet2	3	wts, mats, sav, Mer
Fly Transcriptome	HotNet2	4	Nuf2, Spc105R, Spc25
Fly Transcriptome	HotNet2	5	Mps1, aurA, Lar, sti, pbl, polo, Cdk1, Klp67A, Klp3A, pav, RtGEF, Bub3, feo, sofe, borr, Git, mad2, Liprin-beta, Pak3, Liprin-alpha, tum, Incenp
Fly Transcriptome	HotNet2	6	ed, alpha-Cat, cno, p120ctn
Fly Transcriptome	HotNet2	7	dgt2, dgt5, dgt3, wac, msd1, msd5, CG2931, dgt6
Fly Transcriptome	HotNet2	8	Gem3, csul, icln, Glos, RIOK1, Smn, CG31957
Fly Transcriptome	HotNet2	9	PIG-B, PIG-F, PIG-P, PIG-Q
Fly Transcriptome	HotNet2	10	Septin1, pnut, Septin2, Septin5
Fly Transcriptome	HotNet2	11	mRF1, CG17807, Mettl5, Trmt112, CG1074
Fly Transcriptome	HotNet2	12	cos, fu, smo, Su(fu), disp, ihog, boi, gish
Fly Transcriptome	HotNet2	13	Nse1, Nse4, MAGE
Fly Transcriptome	HotNet2	14	Naa15-16, Naa20A, Naa35, CG9922, psidin
Fly Transcriptome	HotNet2	15	Blos4, CG14562, Blos1
Fly Transcriptome	HotNet2	16	alpha-Man-IIa, Mgat1, alpha-Man-Ib
Fly Transcriptome	HotNet2	17	Vlet, CG9951, CG8202, CG7168
Fly Transcriptome	HotNet2	18	esc, Pc, Pcl, Sce, Scm, Su(z)12, Sfmbt, RYBP, Jarid2
Fly Transcriptome	HotNet2	19	Rcc1, Kap-alpha1, msk, Tnpo-SR
Fly Transcriptome	HotNet2	20	lin, unc-119, Tbce, TBCB
Fly Transcriptome	HotNet2	21	Fpps, Dhdds, Tango14
Fly Transcriptome	HotNet2	22	spag, uri, Uxt
Fly Transcriptome	HotNet2	23	Rad17, Rad1, elg1, Claspin
Fly Transcriptome	HotNet2	24	put, sax, babo, Mad, Cbl, Smurf
Fly Transcriptome	HotNet2	25	Rga, Not3, Not11, Cnot4
Fly Transcriptome	HotNet2	26	ADD1, Daxx, XNP
Fly Transcriptome	HotNet2	27	CG15602, CG4953, CG11396, Bet3, Trs23
Fly Transcriptome	HotNet2	28	twe, mus201, mus312, stg, Top1, CycD, dap, CycE, Prim1, tos, lok, RecQ5, CG4593, DNAlig4, CG11164, CG13690, Tdrd3, Myt1, mus81, CG30105, Brca2
Fly Transcriptome	HotNet2	29	Bin1, Brms1, Sap30, RnpS1, Pnn
Fly Transcriptome	HotNet2	30	l(3)73Ah, Ulp1, RAF2
Fly Transcriptome	HotNet2	31	shu, spn-E, piwi, Gasz, krimp, SoYb, AGO3
Fly Transcriptome	HotNet2	32	EMC5, EMC2B, EMC6
Fly Transcriptome	HotNet2	33	Naus, Strip, Slmap
Fly Transcriptome	HotNet2	34	Rala, Rlip, Reps
Fly Transcriptome	HotNet2	35	E(bx), CtBP, Acf, tou
Fly Transcriptome	HotNet2	36	alien, CSN4, CSN3
Fly Transcriptome	HotNet2	37	bru1, bcd, BicD, cup, hb, nos, osk, otu, pum, orb, brat, mtrm, CG11674, alphaTub67C, wisp
Fly Transcriptome	HotNet2	38	tra2, Srp54, x16, Rbp1
Fly Transcriptome	HotNet2	39	Cp190, mod(mdg4), su(Hw), Ibf2, Ibf1
Fly Transcriptome	HotNet2	40	Su(var)2-10, Stat92E, Uba2, Aos1, Rad60, dome
Fly Transcriptome	HotNet2	41	N, Su(H), Nct
Fly Transcriptome	HotNet2	42	l(3)mbt, Myb, Dp, Rbf, E2f2, lin-52, mip120, Rbf2
Fly Transcriptome	HotNet2	43	fz, Vang, DAAM, Axn, fz4, dlp
Fly Transcriptome	HotNet2	44	brm, mor, Snr1, Bap111, Brd7-9, d4, polybromo, Bicra, Bap170
Fly Transcriptome	HotNet2	45	Arp2, GMF, Arpc2, Cip4, twf
Fly Transcriptome	HotNet2	46	wapl, barr, glu, SMC3, SA, SMC2, eco, Mau2, SMC1, pds5
Fly Transcriptome	HotNet2	47	CCT1, CCT5, CCT3, CCT6, CCT2
Fly Transcriptome	HotNet2	48	Grip91, gammaTub37C, Sas-4, cnn, Grip75, ana2, Grip71, Sas-6, asl
Fly Transcriptome	HotNet2	49	Phb1, Phb2, P32
Fly Transcriptome	HotNet2	50	DCTN1-p150, cpb, DCTN4-p62
Fly Transcriptome	HotNet2	51	Nxt1, Ntf-2, Panx, nxf2
Fly Transcriptome	HotNet2	52	Sos, tor, trk, fs(1)N, fs(1)M3, Shc, dos
Fly Transcriptome	HotNet2	53	cal1, cid, His4:CG31611
Fly Transcriptome	HotNet2	54	mbo, Nup35, Nup205, Nup188, Nup62, Nup153
Fly Transcriptome	HotNet2	55	Ddx1, RtcB, CG5913
Fly Transcriptome	HotNet2	56	su(sable), Clp, Cpsf160, Cpsf73
Fly Transcriptome	HotNet2	57	g, or, AP-1sigma, AP-2sigma
Fly Transcriptome	HotNet2	58	CycH, CycT, Fcp1, Cdk12, EloA
Fly Transcriptome	FDRnet	0	Mtpalpha, CG3902, Mcad, Acat1
Fly Transcriptome	FDRnet	1	CG10184, Shmt, CG11899, CG11241
Fly Transcriptome	FDRnet	2	CG10184, Shmt, CG11899, CG8891, AdSS, nmdyn-D7, CG34357, CG5276
Fly Transcriptome	FDRnet	3	pix, eIF3m, eIF1A
Fly Transcriptome	FDRnet	4	His4r, His3.3A, egg
