# Supplementary material for: Evaluation and Aggregation of Active Module Identification Algorithms
Source: bioRxiv. 2025 Oct 7:2025.10.06.680790. Preprint. [Version 1] doi: 10.1101/2025.10.06.680790 (PMC12632527; doi:10.1101/2025.10.06.680790)
Supplement: Supplement 3 [file media-3.xlsx]

## Sheet: Table S2
Additional File 3: Table S2 - Merged modules in Aneuploidy1, Aneuploidy2, TNFa, Fly Transcriptome datasets. Shows which original modules from each algorithm (PAPER, DOMINO, FDRnet) were combined into merged modules. Each row represents a final merged module, with numbers indicating the original module IDs from each algorithm. Dashes (-) indicate that no modules were merged for that particular cas…
Aneuploidy1
merged	PAPER	DOMINO	FDRnet
0	4	5	-
1	7	1	-
2	6	-	6
3	1	7	-
4	-	3	5
5	-	8	1
6	-	6	0
7	2	-	2
Aneuploidy2
merged	PAPER	DOMINO	FDRnet
0	1	6	-
1	-	1	1
2	0	0	-
TNFa
merged	PAPER	DOMINO	FDRnet
0	3	2	-
1	-	6	0
Fly Transcriptome
merged	PAPER	DOMINO	FDRnet
0	6	1	-
1	10	-	2
2	2	11	-
3	7	6	-
4	12	4	-
5	15	2	-
